# Supplementary material for: Bioengineered Extracellular Vesicle Hydrogel Modulating Inflammatory Microenvironment for Wound Management
Source: Int J Mol Sci. 2024 Dec 5;25(23):13093. doi: 10.3390/ijms252313093 (PMC11642447; doi:10.3390/ijms252313093)
Supplement: Supplementary file 1 [file ijms-25-13093-s001.zip]

Archive with 1 entries (1 files):
- ijms-3315606-supplementary.pdf
